# Supplementary material for: Landscape Genomic Analyses of Quercus agrifolia Née Predict Patterns of Adaptedness to Future Climate and Provide Guidance for Conservation
Source: Evol Appl. 2026 Apr 21;19(4):e70224. doi: 10.1111/eva.70224 (PMC13097008; doi:10.1111/eva.70224)
Supplement: Supplementary file 1 — Data S1: eva70224‐sup‐0001‐supinfo.docx. Figure S1: The Nature Conservancy's conservation estate across California. Each circle represents a managed property, with the size of the circle corresponding to the size of the preserve. Figure S2: Environmental gradients captured by our sampling design (blue) versus the entire species distribution of coast live oak (red). Figure S3: Graphical illustration of how adaptedness after seed transfer is calculated. (A) To find potential seed sources that would be preadapted to a future planting site, reverse adaptedness is calculated between the adaptive variation needed in the future climate (T2) of a recipient cell and the adaptive variation currently present (T1) in potential donor cells. Adaptedness values can then be mapped to show stands' adaptedness if transferred to a given planting site. (B) To find potential future planting sites that current seed sources would be preadapted to, forward adaptedness is calculated between the adaptive variation currently present (T1) in donor cells and the adaptive variation needed in the future climate (T2) of a potential recipient cells. Adaptedness values can then be mapped to show stands' adaptedness if given seeds were transferred into the site. Figure S4: (A) Isolation by distance results showing geographic distance in kilometers and genetic distance (calculated as the Euclidean distance between individual genotypes) with each dot representing a pairwise comparison between individuals. The trend was significant (p = 0.001), suggesting that geographic distance is positively correlated with genetic distance. (B) Isolation by environment accounting for geography results showing environmental distance (calculated as the Euclidean distances of scaled mean environmental variables at each individual's location) and genetic distance (calculated as the Euclidean distance between individual genotypes) with each dot representing a pairwise comparison between individuals. The trend was not sign [file EVA-19-e70224-s001.zip]

Archive with 2 entries (2 files):
- eva70224-sup-0001-supinfo.docx
- eva70224-sup-0002-TableS5.xlsx
