# Supplementary material for: Landscape Genomic Analyses of Quercus agrifolia Née Predict Patterns of Adaptedness to Future Climate and Provide Guidance for Conservation
Source: Evol Appl. 2026 Apr 21;19(4):e70224. doi: 10.1111/eva.70224 (PMC13097008; doi:10.1111/eva.70224)
Supplement: Supplementary file 1 — Data S1: eva70224‐sup‐0001‐supinfo.docx. Figure S1: The Nature Conservancy's conservation estate across California. Each circle represents a managed property, with the size of the circle corresponding to the size of the preserve. Figure S2: Environmental gradients captured by our sampling design (blue) versus the entire species distribution of coast live oak (red). Figure S3: Graphical illustration of how adaptedness after seed transfer is calculated. (A) To find potential seed sources that would be preadapted to a future planting site, reverse adaptedness is calculated between the adaptive variation needed in the future climate (T2) of a recipient cell and the adaptive variation currently present (T1) in potential donor cells. Adaptedness values can then be mapped to show stands' adaptedness if transferred to a given planting site. (B) To find potential future planting sites that current seed sources would be preadapted to, forward adaptedness is calculated between the adaptive variation currently present (T1) in donor cells and the adaptive variation needed in the future climate (T2) of a potential recipient cells. Adaptedness values can then be mapped to show stands' adaptedness if given seeds were transferred into the site. Figure S4: (A) Isolation by distance results showing geographic distance in kilometers and genetic distance (calculated as the Euclidean distance between individual genotypes) with each dot representing a pairwise comparison between individuals. The trend was significant (p = 0.001), suggesting that geographic distance is positively correlated with genetic distance. (B) Isolation by environment accounting for geography results showing environmental distance (calculated as the Euclidean distances of scaled mean environmental variables at each individual's location) and genetic distance (calculated as the Euclidean distance between individual genotypes) with each dot representing a pairwise comparison between individuals. The trend was not sign [file EVA-19-e70224-s001.zip › eva70224-sup-0002-TableS5.xlsx]

## Sheet: Sheet1
chromosome	SNP start	SNP end	SNP label	gene start	gene end	gene label	distance from SNP	gene name	gene function
CM068730.1	4308642	4308643	SNP_1071	4308535	4312582	LOC115960678	0	uncharacterized	nucleic acid binding
CM068730.1	4327001	4327002	SNP_597	4327939	4329534	LOC115958811	938	uncharacterized
CM068730.1	4449741	4449742	SNP_101	4444077	4449329	LOC115991541	-413	uncharacterized	auxin transport
CM068730.1	5563387	5563388	SNP_1687	5563797	5564503	LOC115950290	410	uncharacterized
CM068730.1	5563827	5563828	SNP_1672	5563797	5564503	LOC115950290	0	uncharacterized
CM068730.1	5951492	5951493	SNP_1509	5943759	5955687	LOC115954727	0	seipin-1	lipid storage
CM068730.1	11204912	11204913	SNP_906	11204848	11205311	LOC115963190	0	uncharacterized
CM068730.1	11340471	11340472	SNP_421	11336592	11339975	LOC115990328	-497	acyl-acyl carrier protein thioesterase ATL3, chloroplastic-like	fatty-acly-[ACP] hydrolase
CM068730.1	12462157	12462158	SNP_1087	12456557	12461443	LOC115954560	-715	uncharacterized	meiotic DNA double strand break formation
CM068730.1	15178719	15178720	SNP_1125	15175652	15177843	LOC115989412	-877	GDSL esterase/lipase EXL3-like	lipid metabolism
CM068730.1	22079877	22079878	SNP_892	22080750	22084765	LOC115965679	873	tropinone reductase homolog At5g06060-like	oxidoreductase
CM068730.1	22108440	22108441	SNP_713	22109340	22111530	LOC115963578	900	tropinone reductase homolog At5g06060-like	oxidoreductase
CM068730.1	24252432	24252433	SNP_667	24248537	24252118	LOC115989443	-315	putative receptor-like protein kinase At3g47110	protein phosphorylation
CM068730.1	24304543	24304544	SNP_795	24301474	24329973	LOC115991644	0	UDP-glycosyltransferase 87A1-like	UDP-glycosyltransferase activity
CM068730.1	34003621	34003622	SNP_1690	34003766	34004357	LOC115970281	145	uncharacterized
CM068730.1	40067635	40067636	SNP_1395	40064076	40071351	LOC115978446	0	elongator complex protein 2-like	tRNA wobble uridine modification
CM068730.1	45323947	45323948	SNP_433	45318679	45327348	LOC115975684	0	E3 ubiquitin-protein ligase BIG BROTHER-like	negative regulation of organ growth
CM068731.1	2338022	2338023	SNP_205	2336059	2337614	LOC115994795	-409	uncharacterized
CM068731.1	8233064	8233065	SNP_861	8231938	8233611	LOC115961544	0	uncharacterized
CM068731.1	13734594	13734595	SNP_496	13725824	13733701	LOC115974616	-894	uncharacterized
CM068731.1	19867256	19867257	SNP_393	19867869	19869211	LOC115970008	613	uncharacterized
CM068731.1	19867812	19867813	SNP_1737	19867869	19869211	LOC115970008	57	uncharacterized
CM068731.1	19869802	19869803	SNP_954	19867869	19869211	LOC115970008	-592	uncharacterized
CM068731.1	22810887	22810888	SNP_580	22792935	22822403	LOC115975023	0	hydroxypyruvate reductase	NAD binding
CM068731.1	22815396	22815397	SNP_42	22792935	22822403	LOC115975023	0	hydroxypyruvate reductase	NAD binding
CM068731.1	22817522	22817523	SNP_292	22792935	22822403	LOC115975023	0	hydroxypyruvate reductase	NAD binding
CM068731.1	22948389	22948390	SNP_404	22941218	22950358	LOC115975028	0	protein phosphatase 1 regulatory subunit INH3-like	protein phosphatase 1 binding
CM068731.1	24699409	24699410	SNP_133	24697653	24698618	LOC115975101	-792	uncharacterized
CM068731.1	25169080	25169081	SNP_1029	25159337	25171852	LOC115975121	0	thymidylate kinase-like	dTDP, dTTP, dUDP biosynthetic process
CM068731.1	31857218	31857219	SNP_501	31845820	31865872	LOC115975407	0	caffeic acid 3-O-methyltransferase-like	methylation
CM068731.1	38300855	38300856	SNP_847	38301132	38302889	LOC115981140	277	uncharacterized	DNA integration
CM068731.1	41761610	41761611	SNP_1220	41756523	41769558	LOC115975721	0	putative disease resistance protein RGA3	pathogen defense
CM068731.1	41959990	41959991	SNP_621	41954993	41986395	LOC115975726	0	ALBINO3-like protein 2, chloroplastic	mitochondrial cytochrome c oxidase assembly
CM068731.1	43219914	43219915	SNP_1463	43219917	43224530	LOC115984421	3	uncharacterized	nucleic acid binding
CM068731.1	43867132	43867133	SNP_511	43866042	43867893	LOC115950151	0	uncharacterized
CM068731.1	44828551	44828552	SNP_888	44805185	44849112	LOC115975811	0	NADPH-dependent diflavin oxidoreductase 1	FMN binding
CM068731.1	50073847	50073848	SNP_253	50072642	50073371	LOC115967487	-477	nicastrin-like	protein processing
CM068731.1	50863763	50863764	SNP_761	50859076	50873618	LOC115976015	0	cytochrome c oxidase assembly protein COX11, mitochondrial	copper ion binding
CM068731.1	52110673	52110674	SNP_867	52108999	52110078	LOC115962609	-596	uncharacterized
CM068731.1	55628790	55628791	SNP_1671	55625901	55634974	LOC115976228	0	protein root UVB sensitive 6-like
CM068731.1	55846608	55846609	SNP_1651	55813873	55852592	LOC115976238	0	auxin transport protein BIG	auxin polar transport
CM068731.1	62154272	62154273	SNP_1355	62137997	62178094	LOC115976458	0	triacylglycerol lipase 2-like	lipid metabolism
CM068731.1	62161262	62161263	SNP_923	62137997	62178094	LOC115976458	0	triacylglycerol lipase 2-like	lipid metabolism
CM068731.1	62163601	62163602	SNP_1110	62137997	62178094	LOC115976458	0	triacylglycerol lipase 2-like	lipid metabolism
CM068731.1	65470344	65470345	SNP_1170	65459259	65471344	LOC115976632	0	DNA (cytosine-5)-methyltransferase DRM2	DNA (cytosine-5)-methyltransferase activity
CM068731.1	65953685	65953686	SNP_33	65952551	65959819	LOC115976656	0	phosphoglucan phosphatase LSF1, chloroplastic	protein dephosphorylation
CM068731.1	68796081	68796082	SNP_1596	68793215	68799153	LOC115978321	0	paired amphipathic helix protein Sin3-like 2	transcription regulation
CM068731.1	70586003	70586004	SNP_286	70586058	70586586	LOC115964320	55	uncharacterized
CM068731.1	71563928	71563929	SNP_165	71563009	71565435	LOC115990004	0	uncharacterized	nucleic acid binding
CM068731.1	71565276	71565277	SNP_1586	71563009	71565435	LOC115990004	0	uncharacterized	nucleic acid binding
CM068731.1	74118310	74118311	SNP_1151	74118848	74119829	LOC115965011	538	uncharacterized	DNA integration
CM068731.1	74118943	74118944	SNP_1343	74118848	74119829	LOC115965011	0	uncharacterized	DNA integration
CM068731.1	76514903	76514904	SNP_300	76508635	76546036	LOC115977060	0	nuclear pore complex protein NUP205	nuclear transport
CM068731.1	76526864	76526865	SNP_12	76508635	76546036	LOC115977060	0	nuclear pore complex protein NUP206	nuclear transport
CM068731.1	78815679	78815680	SNP_489	78804984	78819668	LOC115977145	0	protein S-acyltransferase 24	protein palmitoylation
CM068731.1	78940538	78940539	SNP_313	78940770	78941439	LOC115956175	232	MARCKS-related protein 1-A-like	actin binding
CM068731.1	79134568	79134569	SNP_629	79129678	79135496	LOC115977156	0	uncharacterized methyltransferase At2g41040, chloroplastic	S-adenosylmethionine-dependent methyltransferase activity
CM068731.1	83296210	83296211	SNP_1095	83295085	83296847	LOC115954634	0	uncharacterized
CM068731.1	85819833	85819834	SNP_886	85810665	85838464	LOC115977469	0	phosphatidylserine decarboxylase proenzyme 2-like	phospholipid biosynthesis
CM068731.1	86335476	86335477	SNP_732	86333674	86335867	LOC115959883	0	uncharacterized
CM068732.1	783855	783856	SNP_68	784202	787258	LOC115981667	347	probable L-cysteine desulfhydrase, chloroplastic	hyrdrogen sulfide production
CM068732.1	6682966	6682967	SNP_388	6681578	6683120	LOC115950293	0	uncharacterized	catalytic activity
CM068732.1	8427741	8427742	SNP_1647	8428616	8429066	LOC115987434	875	uncharacterized
CM068732.1	8935359	8935360	SNP_443	8932591	8950542	LOC115981116	0	dormancy-associated protein homolog 3	dormancy regulation
CM068732.1	13080165	13080166	SNP_1030	13078775	13080568	LOC115982346	0	protein FANTASTIC FOUR 1	possible shoot development
CM068732.1	15122996	15122997	SNP_289	15107866	15125903	LOC115979764	0	WD repeat-containing protein 48	double-strand break repair
CM068732.1	17957986	17957987	SNP_995	17957084	17957871	LOC115964556	-116	uncharacterized
CM068732.1	17961628	17961629	SNP_958	17959811	17961189	LOC115950158	-440	uncharacterized	nucleic acid binding
CM068732.1	18167561	18167562	SNP_1428	18158038	18166596	LOC115981755	-966	transcription factor UNE12-like	transcription regulation
CM068732.1	19465483	19465484	SNP_1525	19433486	19564738	LOC115980104	0	40S ribosomal protein S15-1-like	translation
CM068732.1	19487257	19487258	SNP_1531	19433486	19564738	LOC115980104	0	40S ribosomal protein S15-1-like	translation
CM068732.1	21055884	21055885	SNP_612	21056455	21057942	LOC115961642	571	uncharacterized
CM068732.1	23587733	23587734	SNP_1072	23580713	23590635	LOC115954151	0	MDIS1-interacting receptor like kinase 2-like	hormone signaling
CM068732.1	41328325	41328326	SNP_689	41319015	41339527	LOC115982919	0	probable DNA primase large subunit	DNA replication
CM068732.1	45493979	45493980	SNP_406	45493317	45494351	LOC115952562	0	uncharacterized
CM068732.1	47763899	47763900	SNP_517	47758315	47769067	LOC115978963	0	purine permease 3-like	purine nucleoside transmembrane transporter activity
CM068732.1	48060351	48060352	SNP_1032	48057070	48072500	LOC115982555	0	phosphatidylinositol 3-kinase, root isoform	autophagy
CM068732.1	48124052	48124053	SNP_671	48123006	48123595	LOC115970332	-458	uncharacterized
CM068732.1	51235465	51235466	SNP_1356	51216692	51240837	LOC115978687	0	phospholipid-transporting ATPase 3	phospholipid translocation
CM068732.1	52822298	52822299	SNP_626	52821439	52822430	LOC115950209	0	uncharacterized
CM068732.1	58135099	58135100	SNP_356	58126450	58142631	LOC115979066	0	pre-mRNA-splicing factor ATP-dependent RNA helicase DEAH10	transcription regulation
CM068733.1	1817073	1817074	SNP_1280	1813085	1818115	LOC115987789	0	protein N-terminal asparagine amidohydrolase-like	protein catabolism
CM068733.1	1858438	1858439	SNP_718	1857597	1860367	LOC115984079	0	uncharacterized
CM068733.1	6688538	6688539	SNP_994	6685418	6688937	LOC115987678	0	RNA polymerase sigma factor sigD, chloroplastic	transcription regulation
CM068733.1	7049421	7049422	SNP_455	7040809	7058695	LOC115987486	0	serine carboxypeptidase-like 40	proteolysis
CM068733.1	7052843	7052844	SNP_832	7040809	7058695	LOC115987486	0	serine carboxypeptidase-like 40	proteolysis
CM068733.1	7053566	7053567	SNP_643	7040809	7058695	LOC115987486	0	serine carboxypeptidase-like 40	proteolysis
CM068733.1	10695706	10695707	SNP_1544	10688376	10700481	LOC115986688	0	protein LONG AFTER FAR-RED 3-like	hydrolase activity, acting on carbon-nitrogen (but not peptide) bonds
CM068733.1	13406809	13406810	SNP_784	13402435	13448690	LOC115986939	0	exportin-7-like	protein export from nucleus
CM068733.1	13415432	13415433	SNP_1694	13402435	13448690	LOC115986939	0	exportin-7-like	protein export from nucleus
CM068733.1	13419692	13419693	SNP_1371	13402435	13448690	LOC115986939	0	exportin-7-like	protein export from nucleus
CM068733.1	13430873	13430874	SNP_762	13402435	13448690	LOC115986939	0	exportin-7-like	protein export from nucleus
CM068733.1	16299884	16299885	SNP_76	16290705	16310540	LOC115986477	0	NAD-dependent malic enzyme 62 kDa isoform, mitochondrial	malate and pyruvate metabolism
CM068733.1	18054358	18054359	SNP_1601	18050587	18057013	LOC115985011	0	uncharacterized
CM068733.1	18317491	18317492	SNP_441	18317035	18319625	LOC115980584	0	uncharacterized	nucleic acid binding
CM068733.1	26183775	26183776	SNP_1577	26176393	26190569	LOC115987008	0	methionine aminopeptidase 1A-like	proteolysis
CM068733.1	36035642	36035643	SNP_1258	36016958	36037231	LOC115984031	0	serrate RNA effector molecule-like	mRNA processing
CM068733.1	36935507	36935508	SNP_1222	36927824	36939874	LOC115984276	0	protein transport protein SEC23	vesicle transport
CM068733.1	40756923	40756924	SNP_1120	40754284	40762361	LOC115986662	0	proline iminopeptidase	proteolysis
CM068733.1	45988149	45988150	SNP_968	45988852	45990781	LOC115992831	703	uncharacterized	protein dimerization
CM068733.1	46016662	46016663	SNP_1012	46016778	46017274	LOC115994707	116	uncharacterized
CM068733.1	46016939	46016940	SNP_427	46016778	46017274	LOC115994707	0	uncharacterized
CM068733.1	48543069	48543070	SNP_848	48509211	48572952	LOC115985180	0	uncharacterized	protein retention in Golgi
CM068733.1	48567070	48567071	SNP_660	48509211	48572952	LOC115985180	0	uncharacterized	protein retention in Golgi
CM068733.1	48801770	48801771	SNP_1148	48801600	48802641	LOC115949800	0	uncharacterized
CM068734.1	6085992	6085993	SNP_1582	6085635	6087875	LOC115964492	0	uncharacterized
CM068734.1	6267287	6267288	SNP_319	6268101	6268849	LOC115970690	814	uncharacterized	nucleic acid binding
CM068734.1	6368692	6368693	SNP_679	6367767	6369010	LOC115991264	0	uncharacterized mitochondrial protein AtMg00810-like	potential freezing tolerance
CM068734.1	9948306	9948307	SNP_1122	9948882	9952658	LOC115970800	576	cysteine-rich receptor-like protein kinase 10	protein phosphorylation
CM068734.1	16167914	16167915	SNP_309	16166740	16171743	LOC115988449	0	heterogeneous nuclear ribonucleoprotein 1-like	RNA binding
CM068734.1	19452000	19452001	SNP_113	19448199	19451135	LOC115992988	-866	pentatricopeptide repeat-containing protein At4g21300-like	RNA modification
CM068734.1	20648099	20648100	SNP_477	20586352	20675846	LOC115991598	0	probable LRR receptor-like serine/threonine-protein kinase At1g56130	protein phosphorylation
CM068734.1	22598305	22598306	SNP_1528	22597149	22597839	LOC115950072	-467	uncharacterized
CM068734.1	22928732	22928733	SNP_1119	22910531	22949040	LOC115991185	0	ABC transporter C family member 2-like	transmembrane transport
CM068734.1	24381289	24381290	SNP_1197	24379589	24381023	LOC115962730	-267	uncharacterized	DNA integration
CM068734.1	29524115	29524116	SNP_1326	29512449	29531103	LOC115989508	0	probable leucine-rich repeat receptor-like serine/threonine-protein kinase At3g14840	protein phosphorylation
CM068734.1	34009239	34009240	SNP_1078	34000678	34011550	LOC115989513	0	protein trichome birefringence-like 38	O-acetyltransferase activity
CM068734.1	36296913	36296914	SNP_1673	36295600	36301285	rna-XR_004086872.1	0	uncharacterized
CM068734.1	44361060	44361061	SNP_642	44361546	44361861	LOC115990631	486	uncharacterized
CM068734.1	47991397	47991398	SNP_1038	47981118	48003215	LOC115988724	0	plant UBX domain-containing protein 7-like	proteasome-mediated ubiquitin-dependent protein catabolic process
CM068734.1	52727799	52727800	SNP_204	52706447	52749677	LOC115989770	0	exocyst complex component SEC6	exocytosis
CM068734.1	56136683	56136684	SNP_623	56137332	56137405	TRNAK-CUU-8	649	tRNA lysine	tRNA lysine
CM068734.1	57808360	57808361	SNP_953	57807812	57809360	LOC115956517	0	uncharacterized	nucleic acid binding
CM068734.1	61734659	61734660	SNP_988	61733891	61734418	LOC115989969	-242	F-box protein At5g03970-like	protein degredation
CM068734.1	62470186	62470187	SNP_981	62469270	62469807	LOC115989932	-380	putative two-component response regulator ARR20	singaling
CM068734.1	64868163	64868164	SNP_1422	64866989	64868340	LOC115990366	0	extensin-like	cell wall
CM068734.1	66020703	66020704	SNP_644	66021283	66022880	LOC115975089	580	uncharacterized
CM068734.1	67238025	67238026	SNP_1706	67238951	67240518	LOC115967027	926	uncharacterized	zinc ion binding
CM068734.1	68804914	68804915	SNP_908	68802153	68804526	LOC115950469	-389	uncharacterized
CM068734.1	70251700	70251701	SNP_926	70250464	70255519	LOC115954816	0	GDSL esterase/lipase 1-like	ester bond hydrolysis
CM068735.1	3407893	3407894	SNP_759	3404678	3407957	LOC115956330	0	uncharacterized	nucleic acid binding
CM068735.1	5502007	5502008	SNP_396	5484865	5517907	LOC115994732	0	peroxidase 17-like	oxidative stress response
CM068735.1	13736763	13736764	SNP_428	13736374	13737173	LOC115964767	0	uncharacterized	nucleic acid binding
CM068735.1	14553911	14553912	SNP_819	14551135	14553236	LOC115950264	-676	serine carboxypeptidase-like 18	proteolysis
CM068735.1	14582753	14582754	SNP_465	14583057	14583772	LOC115961713	304	uncharacterized	DNA integration
CM068735.1	15278553	15278554	SNP_35	15278845	15282742	LOC115993892	292	protein CROWDED NUCLEI 4	nucleus organization
CM068735.1	15504509	15504510	SNP_1394	15501399	15503910	LOC115994693	-600	tubulin alpha chain-like	mitosis
CM068735.1	16936283	16936284	SNP_146	16934150	16935874	LOC115956301	-410	uncharacterized	nucleic acid binding
CM068735.1	21128118	21128119	SNP_177	21127870	21131840	LOC115994491	0	F-box/kelch-repeat protein SKIP6-like	protein binding
CM068735.1	21704291	21704292	SNP_849	21676419	21716455	LOC115994342	0	uncharacterized	cytoplasm
CM068735.1	22703968	22703969	SNP_1278	22702345	22703795	LOC115971659	-174	uncharacterized	nucleic acid binding
CM068735.1	22911759	22911760	SNP_306	22902162	22923476	LOC115994990	0	protein TONSOKU	epigenetic regulation
CM068735.1	24323694	24323695	SNP_1007	24321756	24332161	LOC115994400	0	O-fucosyltransferase 38	fucose modification
CM068735.1	33162057	33162058	SNP_1368	33162720	33164165	LOC115951577	663	uncharacterized	nucleic acid binding
CM068735.1	47447909	47447910	SNP_1621	47446770	47456304	LOC115950955	0	UPF0613 protein PB24D3.06c
CM068735.1	48538694	48538695	SNP_1421	48538747	48539544	LOC115973978	53	uncharacterized	transcription regulation
CM068735.1	51467359	51467360	SNP_275	51468162	51469319	LOC115969357	803	probable inactive purple acid phosphatase 1	hydrolase activity
CM068736.1	3458797	3458798	SNP_1390	3456104	3466491	LOC115953161	0	receptor-like protein 7	protein binding
CM068736.1	5212906	5212907	SNP_1362	5212637	5213666	LOC115966754	0	uncharacterized
CM068736.1	9014426	9014427	SNP_210	9003497	9052026	LOC115952532	0	microtubule-associated protein 70-1-like	cytoskeleton organization
CM068736.1	9895187	9895188	SNP_130	9892894	9902779	LOC115953333	0	hydroxymethylglutaryl-CoA lyase, mitochondrial-like	ketone synthesis
CM068736.1	11717242	11717243	SNP_1579	11712984	11727410	LOC115953288	0	protein kinase and PP2C-like domain-containing protein	protein phosphorylation
CM068736.1	11910522	11910523	SNP_1407	11910535	11911541	LOC115951036	13	uncharacterized
CM068736.1	12080384	12080385	SNP_1696	12057326	12108816	LOC115953126	0	transcription elongation factor SPT6 homolog	transcription regulation
CM068736.1	12695290	12695291	SNP_1274	12692016	12705308	LOC115952951	0	probable protein S-acyltransferase 4	peptidyl-L-cysteine S-palmitoylation
CM068736.1	15703416	15703417	SNP_345	15694821	15715704	LOC115952595	0	cationic amino acid transporter 4, vacuolar-like	amino acid transport
CM068736.1	16487258	16487259	SNP_357	16487958	16488702	LOC115956176	700	uncharacterized
CM068736.1	16487892	16487893	SNP_132	16487958	16488702	LOC115956176	66	uncharacterized
CM068736.1	18150963	18150964	SNP_1437	18150071	18151772	LOC115970370	0	uncharacterized
CM068736.1	18436011	18436012	SNP_843	18435063	18435633	LOC115969610	-379	serine/threonine-protein phosphatase 7 long form homolog	meristem development
CM068736.1	18477620	18477621	SNP_1410	18477791	18478238	LOC115970093	171	uncharacterized
CM068736.1	21520547	21520548	SNP_471	21517987	21527749	LOC115954178	0	uncharacterized
CM068736.1	24334371	24334372	SNP_911	24333100	24334093	LOC115964440	-279	uncharacterized
CM068736.1	24651173	24651174	SNP_120	24651061	24651689	LOC115980304	0	uncharacterized
CM068736.1	28919067	28919068	SNP_258	28915958	28918846	LOC115952560	-222	nudix hydrolase 15, mitochondrial-like	coenzyme A catabolism
CM068736.1	32021619	32021620	SNP_1266	32017824	32036031	LOC115952720	0	trafficking protein particle complex subunit 8	ER to Golgi transport
CM068736.1	39268118	39268119	SNP_1370	39266249	39272917	LOC115952175	0	ubiquitin-like protein 5	mRNA splicing
CM068737.1	920883	920884	SNP_957	920449	921142	LOC115967108	0	uncharacterized
CM068737.1	11546851	11546852	SNP_239	11547153	11547976	LOC115956364	302	fatty acid desaturase 4, chloroplastic-like	fatty acid desaturation
CM068737.1	14977378	14977379	SNP_1142	14974845	14977717	LOC115953255	0	uncharacterized	zinc ion binding
CM068737.1	16674712	16674713	SNP_802	16672848	16675499	LOC115990651	0	uncharacterized	catalytic activity
CM068737.1	17691028	17691029	SNP_1550	17691808	17693103	LOC115955024	780	phytohormone-binding protein-like	defense response
CM068737.1	18667991	18667992	SNP_1416	18667112	18669593	LOC115954505	0	stem-specific protein TSJT1-like	stem stress response
CM068737.1	21505579	21505580	SNP_85	21499528	21515890	LOC115955619	0	uncharacterized	chloroplast
CM068737.1	21536063	21536064	SNP_628	21535433	21536586	LOC115966088	0	uncharacterized
CM068737.1	22576541	22576542	SNP_1649	22576029	22577137	LOC115964727	0	protein MAIN-LIKE 2-like	meristem development
CM068737.1	26000805	26000806	SNP_50	25991812	26005382	LOC115955815	0	uncharacterized	DNA binding
CM068737.1	34668794	34668795	SNP_172	34669021	34670875	rna-XR_004089618.1	227	uncharacterized
CM068737.1	40587457	40587458	SNP_15	40586408	40586749	LOC115990069	-709	uncharacterized mitochondrial protein AtMg00310-like
CM068737.1	42469386	42469387	SNP_1548	42469046	42470501	LOC115964598	0	uncharacterized	nucleic acid binding
CM068737.1	44045979	44045980	SNP_662	44044398	44045257	LOC115957475	-723	calcium-binding protein KIC	calcium ion binding
CM068737.1	45180736	45180737	SNP_1692	45180114	45181326	LOC115956980	0	uncharacterized
CM068737.1	48621596	48621597	SNP_224	48618315	48625174	LOC115955787	0	peroxisome biogenesis protein 16	peroxisome organization
CM068737.1	53468667	53468668	SNP_1216	53465861	53467936	LOC115976299	-732	uncharacterized
CM068737.1	56984020	56984021	SNP_663	56981040	56983671	LOC115965004	-350	uncharacterized	DNA integration
CM068737.1	57294418	57294419	SNP_1412	57290510	57297578	LOC115955448	0	ultraviolet-B receptor UVR8-like	UVB receptor
CM068737.1	57891184	57891185	SNP_1127	57889902	57890488	LOC115966974	-697	uncharacterized
CM068737.1	58672977	58672978	SNP_135	58672727	58676107	LOC115982162	0	alpha-galactosidase 1-like	carbohydrate metabolism
CM068737.1	62067094	62067095	SNP_257	62061929	62068182	LOC115955344	0	uncharacterized aarF domain-containing protein kinase At5g05200, chloroplastic	potential lipid metabolism
CM068737.1	62179140	62179141	SNP_540	62179772	62187641	LOC115957862	632	quinone oxidoreductase-like protein 2 homolog	oxidoreductase
CM068738.1	834497	834498	SNP_748	832936	836395	LOC115960894	0	probable protein phosphatase 2C 2	protein phosphorylation
CM068738.1	3483335	3483336	SNP_1052	3476689	3501150	LOC115960232	0	structural maintenance of chromosomes protein 6B-like	chromosome organization, double-strand repair
CM068738.1	4765987	4765988	SNP_237	4765426	4767819	LOC115962108	0	protein NTM1-like 9	DNA transcription regulation
CM068738.1	8024990	8024991	SNP_518	8017441	8028779	LOC115962330	0	laccase-14-like	lignin catabolism
CM068738.1	9159008	9159009	SNP_1691	9154681	9158236	LOC115959346	-773	receptor-like protein EIX2	fungal receptor
CM068738.1	10714065	10714066	SNP_1590	10706265	10714570	LOC115960427	0	30S ribosomal protein S9, mitochondrial	translation
CM068738.1	11314481	11314482	SNP_341	11313568	11314195	LOC115949610	-287	uncharacterized
CM068738.1	12048157	12048158	SNP_1458	12044877	12049598	LOC115959677	0	receptor-like protein EIX2	fungal receptor
CM068738.1	12205648	12205649	SNP_304	12205501	12206115	LOC115985430	0	uncharacterized
CM068738.1	15661023	15661024	SNP_1471	15632196	15676013	LOC115959284	0	GATA transcription factor 25	DNA transcription regulation
CM068738.1	20997791	20997792	SNP_1510	20992862	21009040	LOC115959916	0	transducin beta-like protein 3	cleavage of 5' transcript
CM068738.1	24882496	24882497	SNP_1225	24874368	24893456	LOC115959132	0	5'-3' exoribonuclease 4-like	mRNA catabolism
CM068738.1	25705372	25705373	SNP_632	25691740	25719476	LOC115959882	0	polycomb group protein EMBRYONIC FLOWER 2	chromatin DNA binding
CM068738.1	31736547	31736548	SNP_1663	31733039	31736799	LOC115959731	0	uncharacterized
CM068738.1	34849065	34849066	SNP_1174	34848970	34849486	LOC115956931	0	uncharacterized
CM068738.1	35387016	35387017	SNP_948	35387210	35387945	LOC115990133	194	uncharacterized
CM068738.1	35935164	35935165	SNP_1568	35925286	35950290	LOC115959188	0	structural maintenance of chromosomes protein 1	sister chromatid cohesion
CM068738.1	36148004	36148005	SNP_1124	36147513	36148245	LOC115961832	0	uncharacterized
CM068738.1	40683793	40683794	SNP_197	40661197	40699461	LOC115959844	0	TATA-binding protein-associated factor BTAF1	transcription regulation
CM068738.1	46289603	46289604	SNP_1456	46290102	46290438	LOC115961998	499	uncharacterized
CM068738.1	47980939	47980940	SNP_481	47980034	47981004	LOC115950477	0	uncharacterized
CM068739.1	7538543	7538544	SNP_1625	7537130	7539323	LOC115950418	0	uncharacterized	nucleic acid binding
CM068739.1	10005545	10005546	SNP_1474	10005293	10009366	LOC115970553	0	uncharacterized	nucleic acid binding
CM068739.1	12841906	12841907	SNP_333	12832158	12842199	LOC115964926	0	omega-3 fatty acid desaturase, chloroplastic-like	lipid metabolism
CM068739.1	12861452	12861453	SNP_1689	12855672	12863578	LOC115965686	0	uncharacterized
CM068739.1	13153275	13153276	SNP_924	13145341	13152544	LOC115963629	-732	probable hydroxyacylglutathione hydrolase 2, chloroplastic	methylglyoxal catabolism
CM068739.1	22118717	22118718	SNP_524	22111114	22129168	LOC115963378	0	ultraviolet-B receptor UVR8	UVB receptor
CM068739.1	24586190	24586191	SNP_984	24586804	24588319	LOC115966641	614	uncharacterized
CM068739.1	31124453	31124454	SNP_166	31124610	31125622	LOC115951511	157	uncharacterized
CM068739.1	38196515	38196516	SNP_1093	38195861	38196626	LOC115949871	0	uncharacterized
CM068739.1	39180431	39180432	SNP_1289	39179197	39185271	LOC115965616	0	COBRA-like protein 4	cellulose biosynthesis
CM068739.1	42996360	42996361	SNP_1602	42997338	42998838	LOC115949704	978	ensconsin-like	kinesin activation
CM068739.1	42998668	42998669	SNP_538	42997338	42998838	LOC115949704	0	ensconsin-like	kinesin activation
CM068739.1	53495040	53495041	SNP_871	53494545	53495802	LOC115956963	0	uncharacterized
CM068740.1	49024	49025	SNP_338	49680	49830	LOC115959341	656	uncharacterized
CM068740.1	1366110	1366111	SNP_414	1362885	1367722	LOC115967385	0	pentatricopeptide repeat-containing protein At2g17140	protein binding
CM068740.1	7389733	7389734	SNP_1315	7388041	7388785	LOC115961279	-949	uncharacterized
CM068740.1	17445483	17445484	SNP_230	17436710	17449859	LOC115966819	0	ABC transporter F family member 4	RNA transcription
CM068740.1	19094679	19094680	SNP_558	19088591	19103298	LOC115968467	0	LAG1 longevity assurance homolog 2	ceramide biosynthesis
CM068740.1	20261326	20261327	SNP_1554	20261792	20262892	LOC115962295	466	uncharacterized
CM068740.1	22034063	22034064	SNP_930	22033955	22035137	LOC115990368	0	uncharacterized
CM068740.1	25058134	25058135	SNP_983	25049901	25064330	LOC115967463	0	vacuolar-sorting receptor 3-like	calcium ion binding
CM068740.1	25208926	25208927	SNP_1353	25204253	25207946	LOC115968941	-981	endo-1,4-beta-xylanase 5-like	carbohydrate metabolism
CM068740.1	25597093	25597094	SNP_1254	25598059	25602882	LOC115969305	966	exosome complex component RRP41 homolog	RNA processing
CM068740.1	28565441	28565442	SNP_383	28562093	28575319	LOC115968567	0	LL-diaminopimelate aminotransferase, chloroplastic	lysine biosynthesis
CM068740.1	28913412	28913413	SNP_180	28909758	28924031	LOC115968643	0	uncharacterized
CM068740.1	29093239	29093240	SNP_420	29093889	29097530	LOC115968035	650	alcohol dehydrogenase 1-like	formaldehyde catabolism
CM068740.1	31752871	31752872	SNP_1560	31745397	31773393	LOC115968040	0	MADS-box protein SVP-like	transcription regulation
CM068740.1	31924404	31924405	SNP_236	31912577	31930298	LOC115968142	0	MADS-box protein JOINTLESS-like	transcription regulation
CM068740.1	32309756	32309757	SNP_788	32290592	32325714	LOC115968134	0	MADS-box protein JOINTLESS-like	transcription regulation
CM068740.1	32712931	32712932	SNP_1375	32676754	32725336	LOC115968655	0	transcription initiation factor TFIID subunit 1	transcription regulation
CM068740.1	42143113	42143114	SNP_952	42134940	42151326	LOC115967983	0	thioredoxin O2, mitochondrial-like	mitochondrial redox regulation
CM068740.1	42143753	42143754	SNP_126	42134940	42151326	LOC115967983	0	thioredoxin O2, mitochondrial-like	mitochondrial redox regulation
CM068740.1	48341482	48341483	SNP_635	48341721	48343940	LOC115964360	239	uncharacterized
CM068741.1	4092743	4092744	SNP_31	4093356	4112074	LOC115972530	613	uncharacterized
CM068741.1	7063793	7063794	SNP_374	7058026	7063857	LOC115971495	0	porphobilinogen deaminase, chloroplastic	heme biosynthesis
CM068741.1	15277385	15277386	SNP_1191	15278190	15283441	LOC115970995	805	uncharacterized	transcription regulation
CM068741.1	19694228	19694229	SNP_163	19677541	19693887	LOC115971546	-342	protein HUA2-LIKE 3-like	transcription regulation
CM068741.1	21251163	21251164	SNP_1661	21252054	21253089	LOC115961193	891	uncharacterized	nucleic acid binding
CM068741.1	24196807	24196808	SNP_4	24195599	24196181	LOC115985919	-627	uncharacterized	nucleic acid binding
CM068741.1	24440800	24440801	SNP_134	24441683	24442128	LOC115980237	883	uncharacterized
CM068741.1	27727445	27727446	SNP_232	27718421	27726526	LOC115972049	-920	cyclin-A2-2-like	mitosis
CM068741.1	31600685	31600686	SNP_1627	31601607	31605836	LOC115971356	922	protein GrpE	protein folding
